# Supplementary material for: Overexpression of a Senescence-Related Gene CpSRG1 from Wintersweet (Chimonanthus praecox) Promoted Growth and Flowering, and Delayed Senescence in Transgenic Arabidopsis
Source: Int J Mol Sci. 2022 Nov 12;23(22):13971. doi: 10.3390/ijms232213971 (PMC9696086; doi:10.3390/ijms232213971)
Supplement: Supplementary file 1 [file ijms-23-13971-s001.zip]

Archive with 1 entries (1 files):
- ijms-1987481-supplementary.pdf
